# Supplementary material for: Improved Bladder Tumor RNA Isolation from Archived Tissues Using Methylene Blue for Normalization, Multiplex RNA Hybridization, Sequencing and Subtyping
Source: Int J Mol Sci. 2022 Sep 6;23(18):10267. doi: 10.3390/ijms231810267 (PMC9499321; doi:10.3390/ijms231810267)
Supplement: Supplementary file 1 [file ijms-23-10267-s001.zip]

Archive with 1 entries (1 files):
- ijms-1839240-supplementary.pdf
